# Supplementary material for: An extrinsic motor directs chromatin loop formation by cohesin
Source: EMBO J. 2024 Aug 19;43(19):3. doi: 10.1038/s44318-024-00202-5 (PMC11445435; doi:10.1038/s44318-024-00202-5)
Supplement: Supplementary file 3 — Source data Fig. 1 [file 44318_2024_202_MOESM3_ESM.zip]

Archive with 12 entries (10 files):
- Figure 1/
- __MACOSX/._Figure 1
- Figure 1/.DS_Store
- __MACOSX/Figure 1/._.DS_Store
- Figure 1/1B/
- __MACOSX/Figure 1/._1B
- Figure 1/1B/.DS_Store
- __MACOSX/Figure 1/1B/._.DS_Store
- Figure 1/1B/Figure 1B Loop Extrusion Assay statistics.xlsx
- __MACOSX/Figure 1/1B/._Figure 1B Loop Extrusion Assay statistics.xlsx
- Figure 1/1B/~$gure 1B READ.me.docx
- __MACOSX/Figure 1/1B/._~$gure 1B READ.me.docx
