# Supplementary material for: An extrinsic motor directs chromatin loop formation by cohesin
Source: EMBO J. 2024 Aug 19;43(19):3. doi: 10.1038/s44318-024-00202-5 (PMC11445435; doi:10.1038/s44318-024-00202-5)
Supplement: Supplementary file 3 — Source data Fig. 1 [file 44318_2024_202_MOESM3_ESM.zip › Figure 1/1B/Figure 1B Loop Extrusion Assay statistics.xlsx]

## Sheet: Figure 1B Flow
LE efficiency with flow		date	WT		date	SMC1 4E		date	Patch3		date	WT, no Scc2
		20231006	0.367347		20230806	0.0673077		20230711	0		20230825	0
						0.0813953
		20230711	0.308824		20230801	0.0142857		20230804	0		20230823	0
									0
		20230809	0.380952								20231020	0
		Molecules	201		Molecules	260		Molecules	301		Molecules	224
		Loops	71		Loops	15		Loops	0		Loops	0
