# Supplementary material for: An extrinsic motor directs chromatin loop formation by cohesin
Source: EMBO J. 2024 Aug 19;43(19):3. doi: 10.1038/s44318-024-00202-5 (PMC11445435; doi:10.1038/s44318-024-00202-5)
Supplement: Supplementary file 4 — Source data Fig. 3 [file 44318_2024_202_MOESM4_ESM.zip]

Archive with 8 entries (6 files):
- Figure 3/
- __MACOSX/._Figure 3
- Figure 3/.DS_Store
- __MACOSX/Figure 3/._.DS_Store
- Figure 3/Figure 3B/
- __MACOSX/Figure 3/._Figure 3B
- Figure 3/Figure 3B/Occupancy Ratio Calculation.xlsx
- __MACOSX/Figure 3/Figure 3B/._Occupancy Ratio Calculation.xlsx
