# Supplementary material for: An extrinsic motor directs chromatin loop formation by cohesin
Source: EMBO J. 2024 Aug 19;43(19):3. doi: 10.1038/s44318-024-00202-5 (PMC11445435; doi:10.1038/s44318-024-00202-5)
Supplement: Supplementary file 4 — Source data Fig. 3 [file 44318_2024_202_MOESM4_ESM.zip › Figure 3/Figure 3B/Occupancy Ratio Calculation.xlsx]

## Sheet: Sheet1
	Only Align on S. cerevisiae						Only Align on Glabrata			Occupancy Ratio
Sample							Sample	Aligned Reads
141_IP_N2	448520						141_IP_N2	1602755		0.154953
141_Input_N2	22428741						141_Input_N2	12419122
	Only Align on S. cerevisiae						Only Align on Glabrata			Occupancy Ratio
FTG43_IP_G2_Treated_N1	17772271						FTG43_IP_G2_Treated_N1	4297385		1.78902
FTG43_IP_G2_Treated_N2	18569374						FTG43_IP_G2_Treated_N2	3954299		1.81018
FTG43_IP_G2_Untreated_N1	15247143						FTG43_IP_G2_Untreated_N1	4711410		2.21848
FTG43_IP_G2_Untreated_N2	15965798						FTG43_IP_G2_Untreated_N2	4948138		1.96805
FTG43_Input_G2_Treated_N1	16826244						FTG43_Input_G2_Treated_N1	7278853
FTG43_Input_G2_Treated_N2	17769990						FTG43_Input_G2_Treated_N2	6849854
FTG43_Input_G2_Untreated_N1	12101931						FTG43_Input_G2_Untreated_N1	8296071
FTG43_Input_G2_Untreated_N2	14752123						FTG43_Input_G2_Untreated_N2	8997915
WCEglabrataIPcerevisiae/WCEcerevisiaeIPglabrata
Align only on glabrata		Align only on cerevisiae
Sample	Aligned Reads	Sample	Aligned Reads			Samples	Occupancy Ratio
FTG43_G1_IP_CTRL_N5	2688178	FTG43_G1_IP_CTRL_N5	13542466			G1_CTRL_N5	2.08871
FTG43_G1_IP_CTRL_N6	1585801	FTG43_G1_IP_CTRL_N6	15182117			G1_CTRL_N6	2.54463
FTG43_G1_IP_RAPA_N5	2797040	FTG43_G1_IP_RAPA_N5	15628453			G1_RAPA_N5	1.75832
FTG43_G1_IP_RAPA_N6	2735721	FTG43_G1_IP_RAPA_N6	15107802			G1_RAPA_N6	1.75285
FTG43_G1_Input_CTRL_N5	5214744	FTG43_G1_Input_CTRL_N5	12577518
FTG43_G1_Input_CTRL_N6	3420625	FTG43_G1_Input_CTRL_N6	12869594
FTG43_G1_Input_RAPA_N5	4333033	FTG43_G1_Input_RAPA_N5	13769305
FTG43_G1_Input_RAPA_N6	4176710	FTG43_G1_Input_RAPA_N6	13158904
