# Supplementary material for: An extrinsic motor directs chromatin loop formation by cohesin
Source: EMBO J. 2024 Aug 19;43(19):3. doi: 10.1038/s44318-024-00202-5 (PMC11445435; doi:10.1038/s44318-024-00202-5)
Supplement: Supplementary file 5 — Source data Fig. 4 [file 44318_2024_202_MOESM5_ESM.zip]

Archive with 16 entries (14 files):
- Figure 4/
- __MACOSX/._Figure 4
- Figure 4/Figure 4C/
- __MACOSX/Figure 4/._Figure 4C
- Figure 4/.DS_Store
- __MACOSX/Figure 4/._.DS_Store
- Figure 4/Figure 4C/Merged_TopA_Ladder.tif
- __MACOSX/Figure 4/Figure 4C/._Merged_TopA_Ladder.tif
- Figure 4/Figure 4C/GAPDH.tif
- __MACOSX/Figure 4/Figure 4C/._GAPDH.tif
- Figure 4/Figure 4C/TopA.tif
- __MACOSX/Figure 4/Figure 4C/._TopA.tif
- Figure 4/Figure 4C/TopA GAPDH crop regions.pdf
- __MACOSX/Figure 4/Figure 4C/._TopA GAPDH crop regions.pdf
- Figure 4/Figure 4C/Merge_GAPDH_Ladder.tif
- __MACOSX/Figure 4/Figure 4C/._Merge_GAPDH_Ladder.tif
